# Supplementary material for: Characterization of the Ergosterol Biosynthesis Pathway in Ceratocystidaceae
Source: J Fungi (Basel). 2021 Mar 22;7(3):237. doi: 10.3390/jof7030237 (PMC8004197; doi:10.3390/jof7030237)
Supplement: Supplementary file 1 [file jof-07-00237-s001.zip]

Archive with 5 entries (5 files):
- Supplementary file S-1.docx
- Supplementary file S-2.docx
- Supplementary file S-3.docx
- Supplementary file S-4.docx
- Supplementary file S-5.docx
